# Supplementary material for: Temple Syndrome: Clinical Findings, Body Composition and Cognition in 15 Patients
Source: J Clin Med. 2022 Oct 25;11(21):6289. doi: 10.3390/jcm11216289 (PMC9656486; doi:10.3390/jcm11216289)
Supplement: Supplementary file 1 [file jcm-11-06289-s001.zip]

Archive with 1 entries (1 files):
- jcm-1922366-supplementary.pdf
